# Supplementary material for: Characterization of the Relationship between APOBEC3B Deletion and ACE Alu Insertion
Source: PLoS One. 2013 May 24;8(5):e64809. doi: 10.1371/journal.pone.0064809 (PMC3663847; doi:10.1371/journal.pone.0064809)
Supplement: File S1 — Calculation for the geographic distributions of A3B deletion, ACE Alu insertion and other three Alu insertions. (XLS) [file pone.0064809.s001.xls]

## Sheet: Sheet1
Calculation for ACE insertion frequency in Africa
references	data source	country	city/ethnicity	allele_D	allele_I	population	sample size	ACE_II	ACE_ID	ACE_DD
ACE.003	3	Somali		0.73	0.27	general population	53
ACE.040	33	Ghana	Accra	0.55	0.45	general population	51	11	24	16
ACE.063	51	South Africa	Johannesburg	0.69	0.31	general population	225	18	105	102
ACE.064	52	South Africa		0.65	0.35	general population	171	25	71	75
ACE.066	53	South Africa	Cape Town	0.673	0.327	general population	191	19	87	85
ACE.224	69	Kenya	Nairobi	0.617647	0.382353	general population	85	12	41	32
ACE2009.005	255	Nigerian		0.727	0.273	general population	11
ACE.004		Nigeria		0.6	0.4	general population	80	0.16	0.49	0.35
ACE.004		Nigeria	Ibadan	0.54	0.46	general population	135	0.22	0.47	0.31
ACE2009.001		Nigerians		0.59	0.41	general population	80
ACE.003		Sudan		0.64	0.36	general population	121
ACE2009.005		Central Africa Republic	Pygmy	0.882	0.118	general population	17
ACE2009.005		Zaire	Pygmy	0.676	0.324	general population	17
PMID:9371742		Botswana	!Kung(Khoisan)	0.71	0.29	general population	40	In HWE
		country	allele_I
		Somali	0.27
		Kenya	0.382353
		Sudan	0.36
		Ghana	0.45
		Nigerian	0.43
		South Africa	0.327
		Pygmy	0.22
		Khoisan	0.29
		average	0.34
Calculation for ACE insertion frequency in Middle East
references	data source	country	city	allele_D	allele_I	population	sample size	ACE_II	ACE_ID	ACE_DD
ACE.046	39	Kuwait	Kuwait	0.696	0.304	general population	125	11	54	60
ACE.047	40	Kuwait	Kuwait	0.635	0.365	general population	100	14	45	41
ACE.050	42	Lebanon	different areas and religious communities	0.617	0.383	general population	133	21	60	52
ACE.222	68	Kuwait	Kuwait City	0.75	0.25	general population	48	1	22	25
ACE2009.006	256	Lebanon		0.734211	0.265789	general population	570	42	219	309
ACE2009.001		Egypt	Sinai	0.663462	0.336538	general population	52	4	27	21
ACE2009.001		Egypt	Ismailia	0.678571	0.321429	general population	112	16	40	56
ACE.002		Egyptian	Cairo	0.68	0.32	general population	242	22	110	110
ACE2009.001		Egyptians		0.72	0.28	general population	188
ACE.002		Emirate		0.64	0.36	general population	164	23	72	69
ACE.003		Emiratis		0.61	0.39	general population	111
ACE2009.001		Emiratis		0.66	0.34	general population	159
ACE2009.001		Jordan		0.658333	0.341667	general population	60	13	15	32
ACE.003		Oman		0.71	0.29	general population	124
ACE2009.001		Omanis		0.71	0.29	general population	127
ACE.002		Saudi		0.7	0.3	general population	327	23	150	154
ACE2009.001		Syria		0.6	0.4	general population	70	9	38	23
		country	allele_I
		Kuwait	0.32
		Lebanon	0.29
		Egypt	0.31
		Emirate	0.36
		Jordan	0.341667
		Oman	0.29
		Saudi	0.3
		Syria	0.4
		average	0.326
Calculation for ACE insertion frequency in Europe
references	data source	country	city	allele_D	allele_I	population	sample size	ACE_II	ACE_ID	ACE_DD
ACE.021	18	germany	saxony	0.52	0.48	general population	719	170	356	193
ACE.023	20	russia	St. Petersburg	0.51	0.49	general population	449	0.23	0.52	0.24
ACE.026	22	france	Paris	0.6	0.4	general population	104
ACE.045	38	Czech	Prague	0.535	0.465	general population	302	0.218	0.494	0.288
ACE.051	43	Romania	Bucharest	0.57	0.43	general population	102
ACE.070	56	Portugal		0.557	0.443	general population	501	0.167	0.552	0.281
ACE.197	62	poland	Poznan	0.503827	0.496173	general population	392	104	181	107
ACE.205	65	Denmark		0.512563	0.487437	general population	199	46	102	51
ACE.242	81	Italy	Florence	0.493386	0.506614	general population	378	106	171	101
ACE.255	92	United Kingdom	london	0.510231	0.489769	general population	1906	459	949	498
ACE.257	93	Spain	galicia	0.554795	0.445205	general population	73	16	33	24
				average	0.466654
Calculation for ACE insertion frequency in Middle South Asia
references	data source	country	city	allele_D	allele_I	population	sample size	ACE_II	ACE_ID	ACE_DD
ACE.034	29	Kyrgyzstan	Naryn	0.44	0.56	general population	78	25	37	16
ACE.229	72	Nepal	lowland close to lndia	0.42233	0.57767	general population	103	38	43	22
ACE.237	77	India	Punjab	0.452128	0.547872	general population	94	30	43	21
ACE.238	78	India	Madurai,Chandigarh,Trivandrum	0.448171	0.551829	general population	164	47	87	30
ACE.240	79	India		0.47	0.53	general population	99	26	53	20
ACE.241	80	India	Gujarat	0.435897	0.564103	general population	156	51	74	31
B75	208	Bangladesh		0.457627	0.542373	general population	59	19	26	14
ACE2009.004	254	Uzbeks		0.458	0.542	general population	63
ACE2009.004		Kazakhs		0.446	0.554	general population	83
ACE2009.004		Uighur		0.421	0.579	general population	72
PMID:15479618		Pakistan		0.45	0.55	random population	108	32	55	21
	country	allele_I
	Kyrgyzstan	0.56
	Nepal	0.57767
	India	0.551829
	Bangladesh	0.542373
	Uzbeks	0.542
	Kazakhs	0.554
	Uighur	0.579
	Pakistan	0.55
	average	0.557
Calculation for ACE insertion frequency in East Asia
references	data source	country	city	allele_D	allele_I	population	sample size	ACE_II	ACE_ID	ACE_DD
ACE.013	13	korea	Daejeon	0.41	0.59	general population	114	39	57	18
ACE.015	14	korea	Seoul	0.393	0.607	general population	429	151	219	59
ACE.016	15	korea	Seoul	0.4	0.6	general population	100	34	52	14
ACE.235	76	China	Taiwan	0.411215	0.588785	general population	107	37	52	18
ACE.290	120	Thailand	Bangkok	0.297	0.703	general population	298	0.507	0.392	0.101
ACE.301	129	Japan		0.365385	0.634615	general population	2340	937	1096	307
ACE.303	130	Japan	Suita	0.359118	0.640882	general population	1700	694	791	215
ACE2007.005	223	china	wuhan	0.369	0.631	general population	303	124	134	45
ACE2007.009	226	china	beijing	0.355	0.645	general population	63	27	26	9
ACE2008.013	246	china	xian	0.398148	0.601852	general population	54	24	17	13
chinaACE.033	281	china	chengdu	0.362745	0.637255	general population	102	40	50	12
B33	175	China	Hong Kong	0.33589	0.66411	general population	326	150	133	43
B34	176	Hong Kong		0.371585	0.628415	general population	183	71	88	24
B35	177	Hong Kong		0.37	0.63	general population	118	0.39	0.48	0.13
				country	allele_I
				korea	0.6
				china	0.63
				china(taiwan)	0.59
				china(HongKong)	0.65
				Japan	0.63
				Thailand	0.7
				average	0.63
Calculation for ACE insertion frequency in America
references(PMID)	country	ethnicity	allele_D	allele_I	sample size	population	ACE_II	ACE_ID	ACE_DD	HWE test
15018037	Mexico	Teenek	0.219	0.781	64	random sample	0.562	0.437	0	YES
12556231	Canada	Quechua	0.27	0.73	111	random sample				YES
12556231	Canada	Maya	0.26	0.74	51	random sample				YES
14689519	Costa Rica	Indian	0.3	0.7	732	random sample	48.08	42.99	8.93	YES
			average	0.738
Calculation for ACE insertion frequency in Oceania
references PMID	country	ethnicity	allele_D	allele_I	sample size	population	ACE_II	ACE_ID	ACE_DD	HWE test
15252864	US	Samoan	0.137	0.863	266	random sample	199	61	6	YES
9371742	Australia	aboriginals	0.09	0.91	69	random sample				YES
9371742	Java	aboriginals	0.14	0.86	32	random sample				YES
9371742	Papua New Guinea	aboriginals	0.293	0.707	116	random sample				YES
			average	0.835
Calculation for A3B deletion frequency in Middle South Asia
reference PMID	country	ethnic population	allele_D frequencies	HWE test
22108670	India	AA-E-IP3	0	Yes
22108670	India	IE-W-LP4	0.05	Yes
22108670	India	OG-W-IP	0.1	Yes
22108670	India	DR-C-IP2	0.11	Yes
22108670	India	IE-E-LP4	0.12	Yes
22108670	India	DR-S-LP2	0.12	Yes
22108670	India	IE-W-LP3	0.13	Yes
22108670	India	IE-N-LP5	0.15	Yes
22108670	India	IE-W-IP2	0.15	Yes
22108670	India	IE-N-SP4	0.15	Yes
22108670	India	IE-NE-LP1	0.15	Yes
22108670	India	IE-N-LP10	0.17	Yes
22108670	India	IE-W-LP1	0.19	Yes
22108670	India	IE-E-LP2	0.2	Yes
22108670	India	AA-NE-IP1	0.22	Yes
22108670	India	IE-N-LP1	0.22	Yes
22108670	India	DR-S-LP3	0.25	Yes
22108670	India	IE-N-LP9	0.28	Yes
22108670	India	IE-N-IP2	0.28	Yes
22108670	India	AA-C-IP5	0.32	Yes
22108670	India	DR-S-IP4	0.35	Yes
22108670	India	IE-E-IP1	0.36	Yes
22108670	India	TB-N-IP1	0.395	Yes
22108670	India	TB-NE-LP1	0.395	Yes
22108670	India	IE-NE-IP1	0.42	Yes
		average	0.2112
17447845	Central South Asia		0.1448
		average	0.178
Calculation of the frequencies of other three Alu insertions in different geographic regions
reference PMID	population	TPA25	PV92	FXIIIB	HWE test
9371742	Nigerian	0.41	0.09	0.08	Yes
9371742	Zaire Pygmy	0.24	0.35	0.03	Yes
9371742	CAR Pygmy	0.21	0.26	0	Yes
9371742	!Kung	0.17	0.2	0.17	Yes
9371742	Sotho	0.33	0.29	0.18	Yes
9371742	Nguni	0.21	0.24	0.12	Yes
	Africa	0.262	0.238	0.097
9371742	Middle East(UAE)	0.44	0.3	0.39	Yes
9371742	Breton	0.56	0.27	0.4	Yes
9371742	French	0.56	0.23	0.42	Yes
9371742	Swiss	0.45	0.2	0.48	Yes
9371742	Greek Cypriot	0.53	0.25	0.62	Yes
9371742	Turkish Cypriot	0.58	0.33	0.39	Yes
	Europe	0.536	0.256	0.462
9371742	Pushtoon	0.55	0.33	0.57	Yes
9371742	Pakistani	0.51	0.3	0.57	Yes
9371742	India-Christian	0.57	0.48	0.61	Yes
9371742	India-Hindu	0.34	0.52	0.66	Yes
9371742	India-Muslim	0.41	0.3	0.66	Yes
9371742	Tamill	0.56	0.56	0.61	Yes
	C/S Asia	0.49	0.415	0.613
9371742	Chinese	0.35	0.86	0.71	Yes
9371742	Taiwanese	0.64	0.9	0.97	Yes
9371742	Filipino	0.63	0.8	0.72	Yes
9371742	Malay	0.5	0.72	0.73	Yes
	East Asia	0.53	0.82	0.783
9371742	Mayan	0.65	0.79	0.9	Yes
9371742	Mvskoke	0.49	0.57	0.79	Yes
9371742	Alaska Native	0.3	0.62	0.92	Yes
9371742	Greeland Native	0.33	0.61	0.79	Yes
	America	0.443	0.648	0.85
9371742	Moluccan	0.56	0.69	0.78	Yes
9371742	Javanese	0.39	0.84	0.92	Yes
9371742	Tenggaran	0.38	0.5	0.81	Yes
	Oceania	0.443	0.677	0.837
